# Supplementary material for: Spectrophotometric, Periodontal and Subjective Evaluations on Five Different Products for Clear Aligners Cleansing: Randomised Clinical Trial
Source: Int J Dent. 2026 Jul 1;2026:9974833. doi: 10.1155/ijod/9974833 (PMC13323852; doi:10.1155/ijod/9974833)
Supplement: Supplementary file 1 — Supporting Information CONSORT 2025 checklist is shown in Table S1 of the Supporting Information. The complete questionnaire is shown in Table S2 of the Supporting Information. The relative results and statistics are shown in Tables S3–S21 of the Supporting Information. [file IJOD-2026-9974833-s001.zip]

Archive with 2 entries (2 files):
- 2025 11 20 CONSORT_2025_editable_checklist.docx
- Supplementary Materials.docx
